# Supplementary material for: Association of Dipeptidyl Peptidase-4 Inhibitors Use with Reduced Risk of Hepatocellular Carcinoma in Type 2 Diabetes Patients with Chronic HBV Infection
Source: Cancers (Basel). 2023 Feb 10;15(4):1148. doi: 10.3390/cancers15041148 (PMC9954498; doi:10.3390/cancers15041148)
Supplement: Supplementary file 1 [file cancers-15-01148-s001.zip]

Archive with 1 entries (1 files):
- cancers-2179855-supplementary.pdf
